# Supplementary material for: Effect of Fiber and Fecal Microbiota Transplantation Donor on Recipient Mice Gut Microbiota
Source: Front Microbiol. 2021 Oct 13;12:757372. doi: 10.3389/fmicb.2021.757372 (PMC8548821; doi:10.3389/fmicb.2021.757372)
Supplement: Supplementary Table 2 — Statistics of gut bacterial sequencing data in mice transplanted domestic pig fecal bacteria and feed a low-fiber diet (D) or high-fiber diet (DF), transplanted wild boar fecal bacteria and feed low-fiber diet (W) or high-fiber diet (WF). [file Table_2.XLS]

## Sheet: Table
Table S2. Statistics of gut bacterial sequencing data in mice transplanted domestic pig fecal bacteria and feed a low-fiber diet (D) or high-fiber diet (DF), transplanted wild boar fecal bacteria and feed low-fiber diet (W) or high-fiber diet (WF).
Sample name	Clean Reads	Bases(bp)	Q20(%)	Q30(%)	GC(%)	Average length(bp)
D1	35570	14769616	0.9762	0.9279	0.5325	415
D10	33031	13704549	0.9778	0.9318	0.5353	414
D2	34177	14297629	0.9755	0.927	0.5161	418
D3	29461	12238636	0.9762	0.9286	0.5305	415
D4	37736	15693519	0.9763	0.9274	0.5201	415
D5	33449	14033920	0.9763	0.9282	0.5129	419
D6	32593	13594096	0.9758	0.9275	0.5232	417
D7	35606	14890136	0.9734	0.9206	0.525	418
D8	35881	14784052	0.9768	0.9303	0.5348	412
D9	35888	14886954	0.9769	0.9293	0.524	414
DF1	37706	15461704	0.9782	0.9321	0.5365	410
DF10	37340	15580603	0.9744	0.9239	0.5322	417
DF2	32157	13194683	0.9781	0.9326	0.5332	410
DF3	36129	15044929	0.977	0.9303	0.5291	416
DF4	38900	16190471	0.9755	0.9268	0.5297	416
DF5	36068	15035967	0.9808	0.9396	0.5139	416
DF6	35597	14816431	0.9799	0.9376	0.5338	416
DF7	34304	14138132	0.9802	0.9379	0.5366	412
DF8	30225	12462142	0.9731	0.9167	0.5266	412
DF9	33121	13645116	0.9798	0.9365	0.5356	411
W1	36148	14922165	0.9774	0.9308	0.5329	412
W2	33000	13642476	0.973	0.9208	0.5373	413
W3	35440	14829415	0.9726	0.9176	0.5471	418
W4	33534	13908460	0.9724	0.9194	0.5326	414
W5	37943	15654827	0.9777	0.9316	0.5352	412
W6	33260	13794126	0.9748	0.9238	0.5343	414
WF1	37188	15492679	0.975	0.9247	0.5107	416
WF2	29292	12044083	0.976	0.9284	0.5291	411
WF3	37055	15369580	0.9787	0.9342	0.5307	414
WF4	33882	13950204	0.9788	0.9343	0.5392	411
WF5	36788	15313559	0.9785	0.9356	0.5037	416
WF6	38445	16005240	0.9803	0.9388	0.5019	416
WF7	38993	16103174	0.9792	0.9357	0.5093	412
WF8	34571	14241320	0.9779	0.9319	0.5286	411
WF9	34731	14412061	0.9784	0.9339	0.5175	414
